# Supplementary material for: Tissue-Specific Hormone Signalling and Defence Gene Induction in an In Vitro Assembly of the Rapeseed Verticillium Pathosystem
Source: Int J Mol Sci. 2023 Jun 22;24(13):10489. doi: 10.3390/ijms241310489 (PMC10341851; doi:10.3390/ijms241310489)
Supplement: Supplementary file 1 [file ijms-24-10489-s001.zip]

Archive with 1 entries (1 files):
- ijms-2384199-supplementary.pdf
